# Supplementary material for: Anxiolytic-like effects of acute serotonin-releasing agents in zebrafish models of anxiety: experimental study and systematic review
Source: Acta Neuropsychiatr. 2024 Oct 28;37:e35. doi: 10.1017/neu.2024.44 (PMC13130266; doi:10.1017/neu.2024.44)
Supplement: Näslund et al. supplementary material [file S0924270824000449sup001.xlsx]

## Sheet: Blad1
Novel-tank/geotaxis test		1) Was the allocation sequence adequately generated and applied?	2) Were the groups similar at baseline or were they adjusted for confounders in the analysis?	3) Was the allocation to the different groups adequately concealed during?	4) Were the animals randomly housed during the experiment?	5) Were the caregivers and/or investigators blinded from knowledge which intervention each animal received during the experiment?	6) Were animals selected at random for outcome assessment?	7) Was the outcome assessor blinded?	8) Were incomplete outcome data adequately addressed?	9) Are reports of the study free of selective outcome reporting?	10) Was the study apparently free of other problems that could result in high risk of bias?
Alves et al., 2023		1	1	2	2	2	2	2	1	1	1
Benneh et al., 2017		2	1	2	2	2	2	2	1	1	1
Clément et al., 2020		2	1	2	2	2	2	2	1	1	1
Costa de Melo et al., 2019		2	1	2	2	2	2	2	1	1	1
Demin et al., 2017		2	1	2	1	1	2	1	1	1	1
Fontana et al., 2022		2	1	2	1	2	2	2	1	1	1
Giacomini et al., 2016		2	1	2	2	2	2	2	1	1	1
Giacomini et al., 2020		2	1	2	2	2	2	2	1	1	1
Iturriaga-Vásquez et al., 2012		2	1	2	2	2	2	2	2	2	2
Karakaya et al., 2021		2	1	2	2	2	2	2	1	1	1
Kulikova et al., 2021		2	1	2	1	2	2	2	1	1	2
Lima-Maximino et al., 2020		1	1	1	2	1	1	1	1	1	1
Macrì et al., 2019		2	1	2	1	2	2	1	1	1	1
Malyshev et al., 2021		2	1	2	2	1	1	1	1	1	1
Maximino et al., 2013a		2	1	2	2	2	2	1	1	1	1
Maximino et al., 2013b		2	1	2	2	2	2	1	1	1	1
Maximino et al., 2015		2	1	2	2	2	2	1	1	1	1
Sabadin et al., 2022		2	1	2	2	2	2	1	1	1	1
dos Santos Sampaio et al., 2018		2	1	2	2	2	2	2	1	1	1
Sinyakova et al., 2018		2	1	2	2	2	2	2	1	1	1
Stewart et al., 2011		2	1	2	2	2	2	2	1	1	2
Stewart et al., 2013		2	1	2	2	2	2	2	1	1	2
Light-dark/scototaxis test
Benneh et al., 2017		2	1	2	2	2	2	2	1	1	1
Fontana et al., 2022		2	1	2	1	2	2	2	1	1	1
Magno et al., 2015		2	1	2	2	2	2	2	1	1	1
Malyshev et al., 2021		2	1	2	2	1	1	1	1	1	1
Maximino et al., 2011		2	1	2	2	2	2	1	1	1	1
Maximino et al., 2013a		2	1	2	2	2	2	1	1	1	1
Maximino et al., 2013b		2	1	2	2	2	2	1	1	1	1
Maximino et al., 2014		2	1	2	2	2	2	1	1	1	1
Maximino et al., 2015		2	1	2	2	2	2	1	1	1	1
Sabadin et al., 2022		2	1	2	2	2	2	1	1	1	1
Sackerman et al., 2010		2	1	2	2	2	2	1	1	1	1
Singer et al., 2016		2	1	2	2	2	2	1	1	1	1
		1=Y
		2=U
		3=N
